# Supplementary material for: Beyond the Curtains: Identification of the Genetic Cause of Foetal Developmental Abnormalities Through the Application of Molecular Autopsy
Source: Genes (Basel). 2025 Oct 2;16(10):1167. doi: 10.3390/genes16101167 (PMC12562548; doi:10.3390/genes16101167)
Supplement: Supplementary file 1 [file genes-16-01167-s001.zip]

Archive with 4 entries (4 files):
- Supplementary Figure S1.pdf
- Supplementary_Table_S1.pdf
- Supplementary_Table_S2.xls
- Supplementary_Table_S3.xls
