# Supplementary material for: Beyond the Curtains: Identification of the Genetic Cause of Foetal Developmental Abnormalities Through the Application of Molecular Autopsy
Source: Genes (Basel). 2025 Oct 2;16(10):1167. doi: 10.3390/genes16101167 (PMC12562548; doi:10.3390/genes16101167)
Supplement: Supplementary file 1 [file genes-16-01167-s001.zip › Supplementary_Table_S2.xls]

## Sheet: Positive_cases
Supplementary Table 2. Detailed phenotypic features of all foetuses with positive WES result. The table comprises detailed clinical information for the 29 foetuses with a molecular diagnosis or harbouring at least one variant linked to the foetal phenotype. For each foetus is presented the identification number, the sex, the HPO code and the diagnostic/phenotypic group. In addition, detailed clin…
Foetal ID	Foetal Sex	HPO	Diagnostic Group	Phenotypic Group	Gestational age at imaging	Prenatal ultrasonographic findings	Prenatal MRI	Gestational age at termination	Post-mortem Dysmorphological examination	Post-mortem Imaging	Post-mortem Autopsy
1	M	HP:0011427 Enlarged fetal cisterna magna; HP:0001321 Cerebellar hypoplasia	Major malformations	CNS anomalies	21+2	Cerebellar hypoplasia and partial agenesis of the cerebellar vermis.	Overall reduced cerebellar volume. Moderate increase in the width of the pericerebellar space with consequent major representation of the cisterna magna.	21+3	Male, Mild micrognathia	X-rays: No alterations. CT scan and MRI: Cerebellar hypoplasia and slight asymmetry of the cerebellr hemispheres with increased width of the cisterna magna.	Male, fetal weight: 433g. Large hands and arms for gestational age. Microcrania. Secondary macrophthalmia. Cerebellar bihemispheric hypoplasia. Width reduction of the posterior cranial fossa. Large cisterna magna.
2	M	HP:0001511 Intrauterine growth retardation; HP:0002119 Ventriculomegaly; HP:0007375 Abnormality of the septum pellucidum; HP:0001317 Abnormal cerebellum morphology; HP:0001274 Agenesis of corpus callosum	Major malformations	CNS anomalies	21+0	Growth retardation, cerebellar cleft, absence of cavum the septum pellucidum, agenesis of the corpus callosum, bilateral ventriculomegaly in complex cerebral malformation.	No	21+5	Shoulder adducted; convex nasal profile, aquiline nose, wide nasal base, hypoplasia of the wings, evident columella. Retrognathia. Asymmetry of the thumbs, bilateral clinodactyly of the 5th fingers.	X-rays: Disproportion between skull and body volume. CT scan: Disproportion between skull and body volume. Exophthalmos, agenesis of the corpus callosum and cerebellar hypoplasia. MRI: Marked overall cerebellar hypoplasia (hemispheres and vermis). Agenesis of the corpus callosum. Probable bilateral polymicrogyria in the parietal area. Exophthalmos. Filum Terminale slightly thickened.	Male, fetal weight: 212g. Small for gestational age. Microcrania and microphephaly. Wide nasal root. Exophthalmos. Hypospadias. Abnormal conformation of the wrists, hyperflexion of the fingers. Narrow shoulders with skin folds. Hypertelorism. Morphologically lemon-shaped skull. Frontal craniosynostosis. Abnormal conformation of the skull base. Cerebral hypoplasia. Bilateral ventriculomegaly. Agen…
3	F	HP:0006988 Alobar holoprosencephaly; HP:0011598 Right aortic arch with retroesophageal left subclavian artery	Major malformations	CNS anomalies	20+5	Agenesis of the corpus callosum and obliteration of the septum pellucidum; alobar holoprosencephaly.	Semilobar holoprosencephaly.	22+0	Short neck, mild hypertelorism, mild micrognathia, thick nasal wings.	X-rays: No alterations. CT scan: Semilobar holoprosencephaly. MRI: Semilobar holoprosencephaly, dorsal liquor cyst, hypertelorism.	Female, fetal weight: 391g. Short neck. Semilobar holoprosencephaly. Single lateral ventricular chamber. Agenesis of the corpus callosum.
4	M	HP:0002389 Cavum septum pellucidum; HP:0000252 Microcephaly	Major malformations	CNS anomalies	21+5	Head circumference and biparietal diameter <1st percentile, cavum septum pellucidum obliterated, fissures not correctly formed for gestational age.	No	22+0	Short neck, mild micrognathia.	X-rays: No alterations. CT scan: Microcephaly.	Fetal weight: 438gr. Discrete microcephaly, short neck and obliteration of the cavum septum pellucidum.
5	M	HP:0002079 Hypoplasia of the corpus callosum	Major malformations	CNS anomalies	20+1	Hypoplasia of the corpus callosum.	Cavum septum pellucidum not homogeneous. Small corpus callosum for gestational age with thick appearance.	21+5	Right foot sandal gap.	X-rays: No alterations. CT scan and MRI: corpus callosum hypoplasia.	Male, fetal weight: 413g. Slight microcrania. Ectasia of the lateral cerebral chambers and small corpus callosum.
6	M	HP:0001273 Abnormal corpus callosum morphology	Major malformations	CNS anomalies	21+2	Possible thickening of the posterior portion of corpus callosum (measured thickness 2.1 mm, reference range 1.6-1.86).	Ectatic septum pellucidum with frankly spurious signal. Possible dysplasia of the corpus callosum with thick appareance.	21+5	Nose hypoplasia, flattened nasal bridge.	X-rays: No alterations. TC scan and MRI: thickness of the corpus callosum. 11 ribs bilaterally.	Male, fetal weight: 483g. Edema of the soft tissues of the neck and hints of the nuchal folds bilaterally. Slight hemorrhagic suffusions in the soft tissues of the head. Amplification of the lateral ventricles and significant thickening of the corpus callosum on its posterior side. Moderate ascites and modest pleural effusion. Extensively necrobiotic and lytic liver. Abnormal regionally increased…
7	M	HP:0006703 Aplasia/Hypoplasia of the lungs; HP:0045060 Aplasia/hypoplasia involving bones of the extremities; HP:0000774 Narrow chest; HP:0002983 Micromelia; HP:0005257 Thoracic hypoplasia; HP:0001640 Cardiomegaly; HP:4000142 Fetal trigonocephaly; HP:0000601 Hypotelorism	Major malformations	Skeletal anomalies	21+0	Biometric parameters at the lower limits (abdominal circumference <5th percentile, femoral length <3rd percentile); Severe bone hypoplasia of the upper and lower limbs; flexion of feet and hands. Short ribs and thoracic hypoplasia; trigonocephaly and metopic craniosynostosis; cardiomegaly; hypotelorism, kyphosis of the spine.	No	21+0	Short lower limbs, "telephon-receiver" shaped and short upper limbs. Hands dysmophysms. Wide mouth. Severe thoracic hypoplasia with bilateral lung hypoplasia. Micro-retrognathia.	X-rays: Altered bone mineral density; altered long bones, pelvis and rib cage morpholgy. Supranumerary fetal ribs. CT scan: Uneven bone density and altered long bones and rib cage morphology, suspected vertebral dysmorphism on dorsal tract. Suspected ribs and long bones fractures. MRI: Altered morphology of the long bones. Rib cage deformation. Cranial deformation.	Male, fetal weight: 233g. Short lower limbs, "telephon-receiver" shaped and short upper limbs. Medializing feet. Hands dysmophysms, medializing thumbs. Wide mouth. Severe thoracic hypoplasia with bilateral lung hypoplasia. Short ribs. Encephalomegaly. Agenesis of the cranial vault bones and enlargement of the cranial base.
8	F	HP:0002652 Skeletal dysplasia; HP:0004991 Rhizomelic arm shortening; HP:0005930 Abnormal epiphysis morphology; HP:0012368 Flat face; HP:0001762 Talipes equinovarus; HP:0000772 Abnormal rib morphology; HP:0003468 Abnormal vertebral morphology	Major malformations	Skeletal anomalies	20+6	Upper limb rhizomelia; hyperechoic epiphyses due to suspected calcifications in various joints; flat profile; vertebral bodies difficult to distinguish; ribs with accessory centers of calcification; mild club foot.	No	21+1	Female fetus, weight 440g; evident succulence of soft tissues. Spheroidal skull, lunar facies, depressed nasal root, micrognathia, low set of the ears; very short neck. Short ribs, mostly on the left hemithorax with punctate foci of calcification; volumetric reduction of the chest. Rhizomelic shortening of the limbs, arched tibia (especially on the left), hyperflexed left foot.	X-rays: Altered skeletal segments with calcified and irregular epiphyses. Structural alterations of short bones of hands and feet, ribs and vertebrae. Short left ribs. CT scan: Skeletal dysplasia with salt and pepper bone appereance, thickening and erosive components of vertebral soma, epiphyses of the long and short bones. Deformed rib cage with short ribs. MRI: Altered focal signal in the germi…	Female, fetal weight: 440g. Short neck. Flattened nasal insertion. Lunar facies. Spheroidal skull. Evident succulence of the entire soft tissue. Short rhizomelic limbs. Hyperflexed left foot. Arched tibia especially on the left. Short ribs, mostly on the left hemithorax with punctate foci of calcification. Volumetric reduction of the chest with secondary imprint on the upper lobe of the left lung.
9	F	HP:0002652 Skeletal dysplasia; HP:0045060 Aplasia/hypoplasia involving bones of the extremities; HP:0005257 Thoracic hypoplasia;	Major malformations	Skeletal anomalies	15+3	Shortness of the upper and lower limbs, multiple deformities with curved appearance, curved appearance of the ribs with thoracic hypoplasia and barrel chest.	No	17+5	Female, flexed upper and lower limbs. Edematous craniofacial district with broad, high forehead and small, triangular chin. The profile of the nose appears flat with triangular tip and wide anteverted nostrils; low-set ears. Short and flat thorax, globose abdomen. Rhizo- and mesomelic shortening of all limbs. Curved radius, femur and tibia. The feet have a curved appearance, more visible on the r…	X-rays: Skeletal dysplasia with hyperdensity of the visualized area. Short and stumpy limbs. Not identified vertebral bodies. CT scan: Skeletal dysplasia with no ossification of the vertebral bodies and with short and lumpy limbs. Hypersensity of ribs, diaphysis and pelvis. MRI: Small incisions in the germinal matrix affecting lateral ventricles on both sides. Short, stocky and dysmorphic limbs a…	Female, fetal weight: 161g. Very short neck, rounded head. Conspicuous soft tissue edema of the neck and upper chest. Thoracic hypoplasia, small ribs, ascites. Very short and curved ("telephone receiver") limbs. Small scapulae, hypoplastic ilium. Reduced ossification centers. Small feet.
10	F	HP:0025662 Abnormal fetal skeletal morphology	Major malformations	Skeletal anomalies	21+0	Suspected thanatophoric dysplasia	No	21+3	Brachycephaly, flat nose and profile, evident furrows between the nasal tip and alae. Small, dysplastic and low-set ears, big mouth with upper lip as an inverted V. Median cleft of the palate. Chest small and short. Trunk/limb disproportion with marked rhizomelic and mesomelic shortening. Stumpy hand wide first finger, ulnar deviation of the second finger. Curved femur and tibia, bilaterally, clu…	X-rays and CT scan: Flattened splanchnocranium. Abnormal increased of bone density. Short and lumpy diaphyses, enlarged metaphyses, hypoplastic thorax and dysmorphic vertebral bodies. MRI: confirmed previous findings and larger left kidney.	Female, fetal weight: 367g. Thanatophore dwarfism, with short limbs. "Telephone-receiver" shaped legs. Agenesis of the nasal bones. Very short neck. Micrognathia. Micromelia. Small chest with secondary pulmonary hypoplasia. Cardiac horizontalization. Left kidney of increased size with double excretory district.
11	M	HP:0000104 Renal agenesis; HP:0010477 Aplasia of the bladder; HP:0001562 Oligohydramnios	Major malformations	Urogenital anomalies	16+0	Oligohydramnios, bilateral renal agenesis and failure to visualize the bladder.	No	17+3	Multiple contractures, difficulty in relaxing the joints. Low-set ears, in particular the left one is positioned just above the left mandibular angle. Overcrowding of the feet fingers.	X-rays: No alterations. TC scan and MRI: Bilateral renal agenesis.	Male, fetal weight: 166g. Short neck. Visible edema of the soft tissues of the neck and posterior skull. Low-set ears. Microphthalmia. Moderate bipulmonary hypoplasia. Cardiomegaly; heart with square tip and biventricular parietal hypertrophy. Complete agenesis of the urinary excretory system.
12	M	HP:0000104 Renal agenesis	Major malformations	Urogenital anomalies	12+2	Non-visualised kidneys - considering the gestational age, the presence of ectopic kidneys cannot be ruled out.	No	17+1	Slightly low-set ears. Posteriorly edematous neck. Depression of unclear etiology in the right submandibular site with blood congestion and evident vascular pattern along the right arm and the right hemithorax. Flat abdomen.	X-rays: No alterations. TC scan and MRI: Bilateral renal agenesis.	Male, fetal weight: 127g. Oligohydroamniotic phenotype. Heart with quadrangular morphology. Bilateral renal agenesis.
13	M	HP:0004383 Hypoplastic left heart; HP:0031935 Ascending aorta hypoplasia; HP:0004307 Abnormal anatomic location of the heart; HP:0001629 Ventricular septal defect	Major malformations	Cardiac anomalies	15+5	Disproportion between the two ventricular chambers, absence of mitral transvalvular flow, large ventricular septal defect, tricuspid transvalv.ular reflux	No	15+5	Right clubbed and medialized foot, abnormal conformation of the left foot and right hand.	CT scan and MRI: No alterations according to the small size of the foetus. No signs of hydrocephalus in the brain.	Male, fetal weight: 119g. Right foot clubbed and medialized, abnormal conformation of the left foot and right hand. Horizontalized heart with lateralization and posteriorization of the left lung. Aortic and mitral valve hypoplasia, significantly reduced volume of the left ventricular chamber.
14	F	HP:0010880 Increased nuchal translucency; HP:0025701 Distended jugular lymphatic sacs	Major malformations	Fluid accumulation	12+2	Increased nuchal translucency and bilateral jugular sacs.	No	12+2	Not performed (termination performed through vacuum aspiration)	Not performed (termination performed through vacuum aspiration)	Not performed (termination performed through vacuum aspiration)
15	M	HP:0000474 Thickened nuchal skin fold; HP:0005225 Intestinal edema; HP:0000282 Facial edema; HP:0001789 Hydrops fetalis	Major malformations	Fluid accumulation	20+4	Slight abdominal effusion, (perihepatic and minimal between intestinal loops); Hyperechoic hepatic spot, tricuspid and mitral regurgitation. control echo: worsening of fetal ultrasound conditions: thickened nuchal fold and fetal hydrops present.	No	22+0	Not performed	Not performed	Not performed
16	M	HP:0007370 Hypoplasia of the corpus callosum; HP:0006989 Dysplastic corpus callosum; HP:0011427 Enlarged fetal cisterna magna; HP:0030283 Partial absence of the septum pellucidum; HP:0007074 Thick corpus callosum; HP:0200012 Short corpus callosum	Multiple malformations	Syndromic association	18+3	Expansion of the cisterna magna, poor visualization of the septum pellucidum and hypodysplasia of the corpus callus.	Hypodysplasia of the cavum septum pellucidum. Expanded cisterna magna.	20+6	Microretrognathia and low-set ears, suspect of scaphocephaly. Large but normally shaped hands and feet.	X-rays and CT scan: No alterations. MRI: Thickened and short corpus callosum. Increased cisterna magna with apparent regularity of the cerebellar vermis.	Male, fetal weight: 460g. Hypotonic and necrotic cerebral parenchyma. Thickened corpus callosum with abnormal and disorganized neuronal presence. Cavum septum pellucidum not visible. Hypoplasia of the septum of the frontal horns. Large cisterna magna.
17	F	HP:0007370 Aplasia/Hypoplasia of the corpus callosum; HP:0001195 Single umbilical artery; HP:0006956 Lateral ventricle dilatation; HP:4000138 Absent cavum septum pellucidum; HP:0011427 Enlarged fetal cisterna magna	Multiple malformations	Syndromic association	20+2	Agenesis of the corpus callosum, single umbilical artery, absence of cavum septum pellucidum, enlarged fetal cisterna magna.	No	21+6	High forehead and low-set ears. Suspect of brachycephaly. Mild joint stiffness.	X-rays: No alterations. CT scan: Agenesis of the corpus callosum. Mild lateral ventricle ectasia. MRI: Agenesis of the corpus callosum. Mild lateral ventricle ectasia. The cisterna magna is slightly increased.	Female, fetal weight: 440g. Agenesis of the corpus callosum. Moderate dilation of the chambers of the lateral ventricles. Umbilical cord with one artery and one vein.
18	M	HP:0001789 Hydrops fetalis; HP:0001639 Hypertrophic cardiomyopathy; HP:0012304 Hypoplastic aortic arch; HP:0001629 Ventricular septal defect; HP:0001562 Oligohydramnios; HP:0010958 Bilateral renal agenesis; HP:0005180 Tricuspid regurgitation; HP:0005148 Pulmonary valve defects; HP:0010883 Aortic valve atresia	Multiple malformations	Syndromic association	20+6	Reduction of fetal movements, hydrops with severe ascites, subcutaneous oedema, and oligohydramnios. Fetal echocardiography, despite suboptimal views due to the severe oligohydramnios, identified a complex structural cardiopathy with myocardial hypertrophy, aortic atresia, pulmonary stenosis, ventricular septal defect, tricuspid insufficiency, and reduced myocardial function. Doppler assessment o…	No	21+0	Mild dolichocephaly, modest micro-retrognathia, nuchal oedema, batrachian abdomen, and limb malposition.	X-rays: No alterations. MRI: Hydrops foetalis with a prevalent fluid accumulation in the abdominal cavity associated with pleural, pericardial and subcutaneous oedema. Presence of two hypointense formations in the renal area, compatible with normal adrenal glands, without the visualization of kidneys.	Evident secondary signs of chronic and massive fluid accumulation. Bilateral kidney agenesis with the presence of adrenal glands only. Hypertrophic cardiomyopathy with significant left ventricular hypertrophy, hypoplastic and myxoid aortic valve, hypoplastic pulmonary valve and an interventricular septal defect.
19	M	HP:0005099 Severe hydrops fetalis; HP:0001539 Omphalocele; HP:0030721 Tetraphocomelia; HP:0410030 Cleft lip; HP:0004383 Hypoplastic left heart; HP:0001660 Truncus arteriosus	Multiple malformations	Syndromic association	12+5	Presence of severe hydrops fetalis, complex cardiac malformation, severe omphalocele, bilateral phocomelia of the upper and lower limbs, bladder aplasia.	No	12+5	Not performed (termination performed through vacuum aspiration)	Not performed (termination performed through vacuum aspiration)	Not performed (termination performed through vacuum aspiration)
20	F	HP:0002119 Ventriculomegaly; HP:0001274 Agenesis of corpus callosum; HP:0001629 Ventricular septal defect; HP:0000089 Renal hypoplasia; HP:4000138 Absent cavum septum pellucidum; HP:0001667 Right ventricular hypertrophy	Multiple malformations	Syndromic association	20+2	Abdominal circumference at the 7th centle, moderate right and severe left ventriculomegaly (12.5 and 15.4 mm respectively), thinning of the cerebral parenchyma, bilateral dilation of the frontal horns, absence of cavum septum pellucidum, agenesis of the corpus callosum, flat profile, two muscular ventricular septal defects, right cardiac hypertrophy, kidneys at the lower reference limits.	Marked and global dilation of the lateral ventricles with particular expression in the occipital and temporal segments. Global marked thinning of the brain parenchyma, obliteration of the cavum septum pellucidum, no clear visualization of corpus callosum.	20+6	Pale fetus, slight retrognathia, suspect of unique palmar crease bilaterally	X-rays: No alterations. CT scan and MRI: Marked hydrocephaly with involvement of the lateral ventricles, subdural hematoma on the left.	Flat profile, medialization of righ foot, macrocrania, agenesis of corpus callosum. Visible ectasia of brain lateral ventricles, two reduced defects of the interventricular septum and birenal hypoplasia.
21	F	HP:0004440 Coronal craniosynostosis; HP:0002007 Frontal bossing; HP:0001159 Syndactyly; HP:0011467 Absent gallbladder	Multiple malformations	Syndromic association	29+1	Craniosynostosis of the coronal suture, frontal bumps, proptosis, syndactyly of the fingers (gloved hand bilaterally) and toes, absent gallbladder.	Anomalous appearance of the skull (turricephalic). Craniosynostosis and hypertelorism.	30+0	Not performed, TOP in other Hospital	Not performed, TOP in other Hospital	Not performed, TOP in other Hospital
22	F	HP:0025700 Anhydramnios; HP:0001195 Single umbilical artery; HP:0000474 Thickened nuchal skin fold; HP:0001698 Pericardial effusion; HP:0002119 Ventriculomegaly; HP:0000252 Microcephaly	Multiple malformations	Syndromic association	21+0	Anhydramnios, single umbilical artery, unilateral borderline ventriculomegaly, midline cyst, nuchal fold thickening, and pericardial effusion.	No	21+2	Edema of the neck, low-set ears	X-rays: No alterations. CT scan: Mild brain ventricles asymmetry with increased left ectasia. MRI: Mild ventricular asymmetry with greater ectasia on the left. Midline cysts of the velum interpositus or the pineal region. Small irregularity of the germinative matrix due to germinolysis.	Female, fetal weight: 357g. Oligohydroamniotic phenotype. Conspicuous edema of the neck soft tissues, edema of arms, hands, legs and feet. Brain characterized by asymmetric ectasia of the ventricular chambers.
23	F	HP:6000012 Mediastinal shift; HP:0001392 Abnormality of the liver; HP:0025195 Central diaphragmatic hernia	Multiple malformations	Syndromic association	18+0	Mediastinal shift, herniation of the liver, stomach and intestinal loops in the left thorax, left diaphragmatic hernia.	No	18+2	Mild dysmorfic features: low-set ears, wide base of the nose, flat and long philtrum, thin lips, evident sandal gap on the right feet.	X-rays: No alterations. CT scan: Herniation of intestinal loops, stomach and left liver lobe in the left thorax with fluid at both thoracic and abdominal level.Marked mediastinal and right cardiac deviation. MRI: Left diaphragmatic hernia with presence of stomach cavity, intestinal loops and left liver in the thorax that induce a clear deviation of the heart to the right and hypoplasia of the lef…	Female, fetal weight: 240 g. Short and edematous neck. Left hemidiaphragm herniation with thoracization of a large part of the intestine, the left hepatic lobe and part of the stomach. Secondary collapse and hypoplasia of the ipsilateral lung. Right lateralization of the right lung and heart.
24	M	HP:0010880 Increased nuchal translucency; HP:0001195 Single umbilical artery; HP:0001776 Bilateral talipes equinovarus; HP:0000085 Horseshoe kidney; HP:0002143 Abnormality of the spinal cord; HP:0002144 Tethered cord	Multiple malformation	Syndromic association	12+2	Nuchal translucency 3.00mm. Premorphological scan: bilateral clubfoot, single umbilical artery, horseshoe kidney suspected. Morphological scan: bilateral clubfoot, single umbilical artery, horseshoe kidney, spinal column malformation (suspected spina bifida occulta).	Suspect of anchored cord. Horseshoe kidney and bilateral kalicopyelectasis.	20+5	Posteriorly-rotated ears, thick lips and slightly coarse features, short and recessed neck. Imperforated anus. Bilateral clubfoot. Small skin lesion in the lumbar area.	X-rays: Dysmorphisms of the lumbosacral spine. Abnormal morphology of T10 vertebral body. Bilateral clubfoot. CT scan and MRI: Polymalformed fetus. Spina bifida occulta. Abnormal morphology of T10 vertebral body. Horseshoe kidney. Bilateral clubfoot.	Male, fetal weight: 459g. Rounded head. Lunar facies. Tiny nose. Soft tissue edema of the neck. Horseshoe shaped kidneys. Calicopyelectasis of the left kidney. Anchored acral cord. Club feet.
25	F	HP:0010878 Fetal cystic hygroma; HP:0012584 Bilateral renal hypoplasia; HP:0025676 Fetal pleural effusion; HP:0025700 Anhydramnios	Multiple malformation	Syndromic association	12+5	Nuchal translucency >7.00mm, cystic hygroma, not visualized nasal bone. Level II scan: nuchal translucency 10mm, jugular sacs dilation, thoracic effusion. Morphological scan: dilated jugular sacs (3cm) bilaterally, absent kidneys and bladder, anhydramnios.	No	17+0	Cystic hygroma in the posterior and lateral area of ​​the neck with extension to the shoulders. Deformation and crushing of the face. Hyperflexion of the limbs, hyperextension of the toes.	X-rays: Severe cystic hygroma, significant soft tissue swelling. CT scan: Significant swelling and hypodensity of the subcutaneous soft tissues. MRI: Subcutaneous tissue swelling in all areas. Abundant amount of fluid in the thoracic cavity.	Likely female, fetal weight: 77g. Huge cystic hygroma of the posterior and lateral neck with extension to the shoulders. Deformation and crushing of the face. Hyperflexion of the lower limbs, hyperextension of the toes. Birenal hypoplasia. Bilateral pleural effusion with secondary collapse of the lungs.
26	M	HP:0001660 Truncus arteriosus; HP:0001629 Ventricular septal defect; HP:0001511 Intrauterine growth retardation; HP:0010775 Vascular ring	Multiple malformation	Syndromic association	20+4	Abdominal circumference <10th percentile, suspected common aortic trunk, interventricular septal defect (type A1 according to Van Praagh). The truncal valve appears slightly insufficient, the pulmonary valve has a reduced caliber and double aortic arch with vascular ring is suspected.	No	21+4	Triangular facies, broad nasal tip, prominent philtrum, slight retrognathia. Low-set and short hand thumbs, bilateral clinodactyly of the 5th finger. Bilateral sandal gap, big toe, medialized on the left. Micropenis with hypospadias.	X-rays: No alterations. CT scan: Complex cardiac malformation. Two likely intestinal calcifications (left hypochondrium). MRI: Rounded image of T2 hypointensity, with clear and regular margins. Complex cardiac anomaly. Subarachnoid and intraventricular blood fold.	Male, fetal weight: 212g. Small for gestational age. Triangular facies. Clinodactyly of the fifth finger of the hand. Hypospadias. Small hepatic hemangioma. Common aortic trunk with the main branch of the pulmonary artery. Duplication of the aortic arch. Median ventricular defect.
27	F	HP:0011430 Hypoplasia of fetal nasal bone; HP:0010880 Increased nuchal traslucency; HP:0009826 Short limbs; HP:0001195 Single umbilical artery	Multiple malformations	Syndromic association	12+5 and 20+2	Nuchal translucency: 3.80mm. Single umbilical artery; biometry at the lower limits (11th percentile), single umbilical artery, profile with low-set ears, asymmetric shortening of the limbs with shortness of the long bones, in particular the lengths of the radius and femur are respectively lower than and around the 1st percentile, nuchal fold within limits, laterally deviated heart, probably due t…	No	21+2	Hypertelorism, micrognathia. Low-set ears, short neck, rhizomelic short limbs, pectus excavatum. Single umbilical artery.	CT scan and MRI: Shortness of the lower and upper limbs in particular of the humerus and femur bilaterally. Significant abdominal effusion.	Single umbilical artery, twisted funiculus. Short neck, rounded head. Thiny nose. Slight micrognathia. Small and flat chest. Horizontalized heart. Short limbs.
28	M	HP:0004383 Hypoplastic left heart; HP:0001195 Single umbilical artery; HP:0010880 Increased nuchal translucency; HP:0025701 Distended jugular lymphatic sacs	Multiple malformation	Syndromic association	12+6	Jugular sacs dilated, single umbilical artery (AOU), heart poorly assessed	No	17+1	Slim appearance. Conspicuous edema on the neck. Short nose with anteverted nostrils. Slightly low set and rear-rotated ears, probably secondary to the nuchal fold.	X-rays: No alterations. CT: Blood effusion in the subarachnoid area affecting the posterior cranial fossa. Cardiac hypoplasia. MRI: Multiple hypointense spots in T2. Subarachnoid blood layer in correspondence of the posterior fossa. Cardiac hypoplasia.	Male, fetal weight: 122g. Oligohydroamniotic phenotype. Small nose. Short and edematous neck. Moderate micrognathia. Luminally ectasic jugular sacs. Pseudobilobed lungs. Severe hypoplasia of the left cardiac district. Hypoplasia of the gallbladder. Cerebral haemorrhagic spots. Posterior subarachnoid hemorrhage. Bivessel cord.
29	M	HP:0200012 Short corpus callosum; HP:0006956 Lateral ventricle dilatation; HP:0001320 Cerebellar vermis hypoplasia; HP:0010963 Absence of stomach bubble on fetal sonography; HP:0001776 Bilateral clubfoot; HP:4000138 Absent cavum septum pellucidum; HP:0007074 Thick corpus callosum	Multiple malformation	Syndromic association	21+1	Abdominal circumference between 5th and 10th percentile, absent stomach, bilateral clubfoot, suspected obliteration of the cavum septum pellucidum, corpus callosum <5th percentile in length and thickened appearance, small and rotated cerebellar vermis, bilateral borderline ventriculomegaly, cardiac axis subjectively deviated to the right, suspected straddle aorta, possible retrognathia.	No	21+3	Nasal root enlarged and flattened, flat nasal profile. Low-set and rear-rotated ears. Clinodactyly of the fifth finger of the hand, clubfoot bilaterally.	X-rays: No alterations. CT scan and MRI: Small antero-posterior diameter of the corpus callosum.	Male, fetal weight: 422g. Short neck. Edema of head and neck soft tissues. Severe bilateral microphthalmia. Small, flat nose. Short fingers of the right hand, with little finger flexed on the palm. High interventricular defect. Dimensional hypotrophy of the corpus callosum. Moderate dilatation of the lateral cerebral ventricles. Mild hypotrophy of the cerebellar vermis.
