# Supplementary material for: Beyond the Curtains: Identification of the Genetic Cause of Foetal Developmental Abnormalities Through the Application of Molecular Autopsy
Source: Genes (Basel). 2025 Oct 2;16(10):1167. doi: 10.3390/genes16101167 (PMC12562548; doi:10.3390/genes16101167)
Supplement: Supplementary file 1 [file genes-16-01167-s001.zip › Supplementary_Table_S3.xls]

## Sheet: Negative_cases
Supplementary Table 3. Detailed phenotypic features of all foetuses with negative WES result. The table comprises detailed clinical information for the 57 foetuses without a molecular diagnosis. For each foetus is presented the identification number, the sex, the HPO code and the diagnostic/phenotypic group. Foetal ID: progressive identification number of foetuses enrolled in the study. Foetal se…
Foetal ID	Fetal Sex	HPO	Diagnostic Group	Phenotypic Group
30	F	HP:0006988 Alobar holoprosencephaly; HP:0000601 Hypotelorism; HP:0000520 Proptosis; HP:0009932 Single naris; HP:0002692 Hypoplastic facial bones	Major malformations	CNS anomalies
31	F	HP:0001360 Holoprosencephaly; HP:0006870 Lobar holoprosencephaly; HP:0010756 Aplasia/Hypoplasia of the premaxilla	Major malformations	CNS anomalies
32	M	HP:0006882 Severe hydrocephalus; HP:0000932 Abnormal posterior cranial fossa morphology; HP:0001331 Absent septum pellucidum	Major malformations	CNS anomalies
33	M	HP:0001273 Abnormal corpus callosum morphology	Major malformations	CNS anomalies
34	M	HP:0001274 Agenesis of corpus callosum; HP:0010636 Schizencephaly; HP:0000271 Abnormality of the face; HP:0000154 Wide mouth	Major malformations	CNS anomalies
35	F	HP:0001320 Cerebellar vermis hypoplasia	Major malformations	CNS anomalies
36	M	HP:0001305 Dandy-Walker malformation	Major malformations	CNS anomalies
37	M	HP:0011480 Unilateral microphthalmos	Major malformations	CNS anomalies
38	F	HP:0001321 Cerebellar hypoplasia	Major malformations	CNS anomalies
39	F	HP:0033140 Blake's pouch cyst	Major malformations	CNS anomalies
40	F	HP:0007370 Aplasia/Hypoplasia of the corpus callosum; HP:0030048 Colpocephaly; HP:0006956 Lateral ventricle dilatation	Major malformations	CNS anomalies
41	F	HP:0002389 Cavum septum pellucidum ; HP:0002119 Ventriculomegaly	Major malformations	CNS anomalies
42	M	HP:0001274 Agenesis of corpus callosum	Major malformations	CNS anomalies
43	F	HP:0007370 Aplasia/Hypoplasia of the corpus callosum	Major malformations	CNS anomalies
44	F	HP:0001320 Cerebellar vermis hypoplasia; HP:0100307 Cerebellar hemisphere hypoplasia; HP:0001629 Ventricular septal defect; HP:0010942 Echogenic intracardiac focus	Major malformations	CNS anomalies
45	F	HP:0005613 Aplasia/hypoplasia of the femur; HP:0005772 Aplasia/Hypoplasia of the tibia; HP:0006492 Aplasia/Hypoplasia of the fibula; HP:0006494 Aplasia/Hypoplasia involving bones of the feet; HP:0009820 Lower limb peromelia	Major malformations	Skeletal anomalies
46	M	HP:0002804 Arthrogryposis multiplex congenita; HP:0001371 Flexion contracture; HP:0034392 Joint contracture; HP:0002705 High, narrow palate; HP:0000316 F48	Major malformations	Skeletal anomalies
47	M	HP:0001197 Abnormality of prenatal development or birth	Major malformations	Skeletal anomalies
48	M	HP:0008678 Renal hypoplasia/aplasia; HP:0000107 Renal cyst; HP:0000308 Microretrognathia; HP:0000369 Low-set ears	Major malformations	Urogenital anomalies
49	F	HP:0002836 Bladder exstrophy; HP:0008678 Renal hypoplasia/aplasia; HP:0012033 Sacral lipoma	Major malformations	Urogenital anomalies
50	F	HP:0009729 Cardiac rhabdomyoma	Major malformations	Cardiac anomalies
51	M	HP:0004383 Hypoplastic left heart; HP:0001999 Abnormal facial shape; HP:0000308 Microretrognathia; HP:0007023 Antenatal intracerebral hemorrhage	Major malformations	Cardiac anomalies
52	F	HP:0011682 Perimembranous ventricular septal defect; HP:0001680 Coarctation of aorta; HP:0000268 Dolichocephaly; HP:0000308 Microretrognathia; HP:0000316 Hypertelorism; HP:0000445 Wide nose; HP:0000154 Wide mouth; HP:0010722 Asymmetry of the ears	Major malformations	Cardiac anomalies
53	M	HP:0004383 Hypoplastic left heart; HP:0012304 Hypoplastic aortic arch; HP:0001511 Intrauterine growth retardation; HP:0000455 Broad nasal tip; HP:0010761 Broad columella; HP:0000278 Retrognathia	Major malformations	Cardiac anomalies
54	M	HP:0001789 Hydrops fetalis; HP:0002202 Pleural effusion	Major malformations	Fluid accumulation
55	F	HP:0010880 Increased nuchal translucency; HP:0010940 Aplasia/Hypoplasia of the nasal bone	Major malformations	Fluid accumulation
56	M	HP:0010880 Increased nuchal translucency	Major malformations	Fluid accumulation
57	M	HP:0030853 Heterotaxy	Multiple malformations	Syndromic association
58	M	HP:0002190 Choroid plexus cyst; HP:0011576 Intermediate atrioventricular canal defect; HP:0031784 Abnormal ascending aorta morphology; HP:0001719 Double outlet right ventricle; HP:0000122 Unilateral renal agenesis	Multiple malformations	Syndromic association
59	M	HP:0007268 Aprosencephaly; HP:0000252 Microcephaly; HP:0000528 Anophthalmia; HP:0000601 Hypotelorism; HP:0012806 Proboscis; HP:0000175 Cleft palate	Multiple malformations	Syndromic association
60	M	HP:0000122 Unilateral renal agenesis; HP:0010772 Anomalous pulmonary venous return; HP:0001195 Single umbilical artery	Multiple malformations	Syndromic association
61	F	HP:0000163 Abnormal oral cavity morphology; HP:0000175 Cleft palate; HP:0010566 Hamartoma; HP:0000316 Hypertelorism; HP:0000081 Duplicated collecting system; HP:0000180 Lobulated tongue; HP:0009623 Proximal placement of thumb; HP:0011926 Proximal placement of hallux; HP:0033566 Abnormal ventricular axis	Multiple malformations	Syndromic association
62	F	HP:0000202 Orofacial cleft; HP:0010942 Echogenic intracardiac focus; HP:0100581 Dilatation of renal calices	Multiple malformations	Syndromic association
63	F	HP:0000202 Orofacial cleft; HP:0001274 Agenesis of corpus callosum	Multiple malformations	Syndromic association
64	M	HP:0001331 Absent septum pellucidum; HP:0012683 Pineal cyst; HP:0011129 Bilateral fetal pyelectasis; HP:0000474 Thickened nuchal skin fold	Multiple malformations	Syndromic association
65	M	HP:0001629 Ventricular septal defect; HP:0000474 Thickened nuchal skin fold	Multiple malformations	Syndromic association
66	M	HP:0002308Arnold-Chiari malformation; HP:0002414 Spina bifida; HP:0007360 Aplasia/Hypoplasia of the cerebellum; HP:0010952 Mild fetal ventriculomegaly	Multiple malformations	syndromic association
67	F	HP:0000528 Anophthalmia; HP:0011480 Unilateral microphthalmos; HP:0010942 Echogenic intracardiac focus; HP:0001629 Ventricular septal defect	Multiple malformations	Syndromic association
68	M	HP:0000474Thickened nuchal skin fold; HP:0025668 Abnormal neck morphology; HP:0005180 Tricuspid regurgitation; HP:0012368 Flat face; HP:0000369 Low-set ears; HP:0003298 Spina bifida occulta; HP:0000308 Microretrognathia	Multiple malformations	Syndromic association
69	M	HP:0002435 Meningocele; HP:0001762 Talipes equinovarus; HP:0030084 Clinodactyly; HP:0002650 Scoliosis	Multiple malformations	Syndromic association
70	M	HP:0002079 Hypoplasia of the corpus callosum; HP:0010945 Fetal pyelectasis	Multiple malformations	Syndromic association
71	F	HP:0001680 Coarctation of aorta; HP:0001511 Intrauterine growth retardation; HP:0006267 Large placenta; HP:0001320 Cerebellar vermis hypoplasia; HP:0000089 Renal hypoplasia	Multiple malformations	Syndromic association
72	M	Abnormal corpus callosum morphology HP:0001273 Hypoplasia of the corpus callosum HP:0002079; Fetal pyelectasis HP:0010945 Unilateral renal hypoplasia HP:0012583; HP:0000347 Micrognathia; HP:0002101 Abnormal lung lobation	Multiple malformations	syndromic association
73	M	HP:0001274 Agenesis of corpus callosum; HP:0010952 Mild fetal ventriculomegaly; HP:0002536 Abnormal cortical gyration; HP:0000340 Sloping forehead; HP:0000463 Anteverted nares; HP:0005274 Prominent nasal tip	Multiple malformations	syndromic association
74	F	HP:0001562 Oligohydramnios; HP:0000105 Enlarged kidney; HP:0000282 Facial edema; HP:0000969 Edema	Multiple malformations	syndromic association
75	M	HP:0000238 Hydrocephalus; HP:0007370 Aplasia of the corpus callosum; HP:0001321 Cerebellar hypoplasia; HP:0030724 Central nervous system cyst; HP:0002539 Cortical dysplasia; HP:0001762 Talipes equinovarus; HP:0000347 Micrognathia; HP:0002803 Congenital contracture; HP:0005257 Thoracic hypoplasia	Multiple malformations	syndromic association
76	F	HP:0001274 Agenesis of corpus callosum; HP:0001321 Cerebellar hypoplasia; HP:0011427 Enlarged fetal cisterna magna; HP:0003196 Short nose; HP:0000463 Anteverted nares; HP:0000369 Low-set ears; HP:0000358 Posteriorly rotated ears	Multiple malformations	Syndromic association
77	M	HP:0005772 Aplasia/Hypoplasia of the tibia; HP:0001762 Talipes equinovarus; HP:0011426 Fetal choroid plexus cysts; HP:0007370 Aplasia/Hypoplasia of the corpus callosum; HP:0006559 Hepatic calcification	Multiple malformations	Syndromic association
78	M	HP:0001321 Cerebellar hypoplasia; HP:0011427 Enlarged fetal cisterna magna; HP:0003468 Abnormal vertebral morphology; HP:0002937 Hemivertebrae; HP:0008467 Thoracic hemivertebrae; HP:0003316 Butterfly vertebrae; HP:0000878 11 pairs of ribs	Multiple malformations	Syndromic association
79	M	HP:0000776 Congenital diaphragmatic hernia	Multiple malformations	Syndromic association
80	M	HP:0001274 Agenesis of corpus callosum; HP:0001629 Ventricular septal defect	Multiple malformations	Syndromic association
81	F	HP:0001539 Omphalocele; HP:0001511 Intrauterine growth retardation; HP:0001195 Single umbilical artery; HP:0003196 Short nose; HP:0000463 Anteverted nares; HP:0000343 Long philtrum; HP:0002650 Scoliosis; HP:0002987 Elbow flexion contracture; HP:0006380 Knee flexion contracture; HP:0001040 Multiple pterygia	Multiple malformations	Syndromic association
82	M	HP:0001321 Cerebellar hypoplasia; HP:0010942 Echogenic intracardiac focus; HP:0034196 Ductus venosus agenesis; HP:0000316 Hypertelorism	Multiple malformations	Syndromic association
83	M	HP:0001642 Pulmonic stenosis; HP:0005180 Tricuspid regurgitation; HP:0010958 Bilateral renal agenesis; HP:0011623 Muscular ventricular septal defect; HP:0001698 Pericardial effusion; HP:0010943 Echogenic fetal bowel	Multiple malformations	Syndromic association
84	M	HP:0001511 Intrauterine growth retardation; HP:0000062 Ambiguous genitalia; HP:0003244 Penile hypospadias; HP:0003926 Abnormal humeral diaphysis morphology	Multiple malformations	Syndromic association
85	F	Pentalogy of Cantrell (ORPHA #1335)	Multiple malformations	Syndromic association
86	M	HP:0001636 Tetralogy of Fallot; HP:0000568 Microphthalmia; HP:0000316 Hypertelorism; HP:0000308 Microretrognathia	Multiple malformations	Syndromic association
